# Supplementary material for: ZNF703 mRNA-Targeting Antisense Oligonucleotide Blocks Cell Proliferation and Induces Apoptosis in Breast Cancer Cell Lines
Source: Pharmaceutics. 2023 Jul 11;15(7):1930. doi: 10.3390/pharmaceutics15071930 (PMC10384502; doi:10.3390/pharmaceutics15071930)
Supplement: Supplementary file 1 [file pharmaceutics-15-01930-s001.zip]

Archive with 1 entries (1 files):
- pharmaceutics-2452008-supplementary.pdf
